# Supplementary material for: Nephrological Complications in Hemoglobinopathies: SITE Good Practice
Source: J Clin Med. 2023 Dec 2;12(23):7476. doi: 10.3390/jcm12237476 (PMC10707125; doi:10.3390/jcm12237476)
Supplement: Supplementary file 1 [file jcm-12-07476-s001.zip]

Archive with 2 entries (2 files):
- jcm-2588230-Supplementary figures.pdf
- jcm-2588230-Supplementary Material File S1.pdf
